# Supplementary material for: High Growth Potential of Long-Term Starved Deep Ocean Opportunistic Heterotrophic Bacteria
Source: Front Microbiol. 2019 Apr 10;10:760. doi: 10.3389/fmicb.2019.00760 (PMC6468046; doi:10.3389/fmicb.2019.00760)
Supplement: Supplementary file 1 [file Table_1.xlsx]

## Sheet: top25_OTUs_Desp_net
Table S1. Relative Abundance in terms of sequences (mean and standard deviation) and taxonomic affiliation of the 25 most abundant OTUs in the Enrichment Experiment
Treatment	day	OTU_ID	Mean Relative Abundance (%)	Standard Deviation	Domain	Phylum	Class	Order	Family	Genus	Species
Control	0	OTU_1	2.83124	0.236559	Bacteria	Proteobacteria	Gammaproteobacteria	Alteromonadales	Alteromonadaceae	Marinobacter	uncultured_bacterium
Control	2	OTU_1	31.2324	5.11982	Bacteria	Proteobacteria	Gammaproteobacteria	Alteromonadales	Alteromonadaceae	Marinobacter	uncultured_bacterium
Control	4	OTU_1	36.4048	6.48071	Bacteria	Proteobacteria	Gammaproteobacteria	Alteromonadales	Alteromonadaceae	Marinobacter	uncultured_bacterium
Control	9	OTU_1	24.9917	2.05602	Bacteria	Proteobacteria	Gammaproteobacteria	Alteromonadales	Alteromonadaceae	Marinobacter	uncultured_bacterium
Control	0	OTU_11	5.75748	1.02217	Bacteria	Planctomycetes	Phycisphaerae	CCM11a	uncultured_Planctomycetales_bacterium
Control	2	OTU_11	4.59001	1.54078	Bacteria	Planctomycetes	Phycisphaerae	CCM11a	uncultured_Planctomycetales_bacterium
Control	4	OTU_11	2.15183	0.753767	Bacteria	Planctomycetes	Phycisphaerae	CCM11a	uncultured_Planctomycetales_bacterium
Control	9	OTU_11	2.54213	2.0823	Bacteria	Planctomycetes	Phycisphaerae	CCM11a	uncultured_Planctomycetales_bacterium
Control	0	OTU_13	2.74451	0.148945	Bacteria	Bacteroidetes	Flavobacteriia	Flavobacteriales	Flavobacteriaceae	Muricauda	Flavobacteriaceae_bacterium_GUDS1159
Control	2	OTU_13	1.72504	0.506825	Bacteria	Bacteroidetes	Flavobacteriia	Flavobacteriales	Flavobacteriaceae	Muricauda	Flavobacteriaceae_bacterium_GUDS1159
Control	4	OTU_13	1.62867	0.44725	Bacteria	Bacteroidetes	Flavobacteriia	Flavobacteriales	Flavobacteriaceae	Muricauda	Flavobacteriaceae_bacterium_GUDS1159
Control	9	OTU_13	1.38568	0.201513	Bacteria	Bacteroidetes	Flavobacteriia	Flavobacteriales	Flavobacteriaceae	Muricauda	Flavobacteriaceae_bacterium_GUDS1159
Control	0	OTU_14	3.18231	0.254082	Bacteria	Bacteroidetes	Flavobacteriia	Flavobacteriales	Cryomorphaceae	uncultured	uncultured_sediment_bacterium
Control	2	OTU_14	2.65708	0.307867	Bacteria	Bacteroidetes	Flavobacteriia	Flavobacteriales	Cryomorphaceae	uncultured	uncultured_sediment_bacterium
Control	4	OTU_14	2.07748	0.350555	Bacteria	Bacteroidetes	Flavobacteriia	Flavobacteriales	Cryomorphaceae	uncultured	uncultured_sediment_bacterium
Control	9	OTU_14	2.67016	0.00292048	Bacteria	Bacteroidetes	Flavobacteriia	Flavobacteriales	Cryomorphaceae	uncultured	uncultured_sediment_bacterium
Control	0	OTU_16	0.846688	0.0350458	Bacteria	Proteobacteria	Gammaproteobacteria	Xanthomonadales	Algiphilaceae	Algiphilus	uncultured_bacterium
Control	2	OTU_16	1.02291	0.200658	Bacteria	Proteobacteria	Gammaproteobacteria	Xanthomonadales	Algiphilaceae	Algiphilus	uncultured_bacterium
Control	4	OTU_16	0.932045	0.504835	Bacteria	Proteobacteria	Gammaproteobacteria	Xanthomonadales	Algiphilaceae	Algiphilus	uncultured_bacterium
Control	9	OTU_16	0.770279	0.312491	Bacteria	Proteobacteria	Gammaproteobacteria	Xanthomonadales	Algiphilaceae	Algiphilus	uncultured_bacterium
Control	0	OTU_18	3.27111	0.940395	Bacteria	Proteobacteria	Deltaproteobacteria	NB1-j	uncultured_delta_proteobacterium
Control	2	OTU_18	1.40702	0.320358	Bacteria	Proteobacteria	Deltaproteobacteria	NB1-j	uncultured_delta_proteobacterium
Control	4	OTU_18	1.37397	0.346894	Bacteria	Proteobacteria	Deltaproteobacteria	NB1-j	uncultured_delta_proteobacterium
Control	9	OTU_18	0.759954	0.461436	Bacteria	Proteobacteria	Deltaproteobacteria	NB1-j	uncultured_delta_proteobacterium
Control	0	OTU_2	7.01718	2.72773	Archaea	Thaumarchaeota	Marine_Group_I	Unknown_Order	Unknown_Family	Candidatus_Nitrosopumilus	uncultured_archaeon
Control	2	OTU_2	2.52905	0.335088	Archaea	Thaumarchaeota	Marine_Group_I	Unknown_Order	Unknown_Family	Candidatus_Nitrosopumilus	uncultured_archaeon
Control	4	OTU_2	2.45471	0.541894	Archaea	Thaumarchaeota	Marine_Group_I	Unknown_Order	Unknown_Family	Candidatus_Nitrosopumilus	uncultured_archaeon
Control	9	OTU_2	3.25458	0.992963	Archaea	Thaumarchaeota	Marine_Group_I	Unknown_Order	Unknown_Family	Candidatus_Nitrosopumilus	uncultured_archaeon
Control	0	OTU_21	0.123906	0.0642506	Bacteria	Proteobacteria	Alphaproteobacteria	Rhodobacterales	Rhodobacteraceae	Roseovarius	uncultured_Rhodobacteraceae_bacterium
Control	2	OTU_21	0.326284	0.128435	Bacteria	Proteobacteria	Alphaproteobacteria	Rhodobacterales	Rhodobacteraceae	Roseovarius	uncultured_Rhodobacteraceae_bacterium
Control	4	OTU_21	0.368963	0.117208	Bacteria	Proteobacteria	Alphaproteobacteria	Rhodobacterales	Rhodobacteraceae	Roseovarius	uncultured_Rhodobacteraceae_bacterium
Control	9	OTU_21	0.44606	0	Bacteria	Proteobacteria	Alphaproteobacteria	Rhodobacterales	Rhodobacteraceae	Roseovarius	uncultured_Rhodobacteraceae_bacterium
Control	0	OTU_22	0.0722782	0.0262843	Bacteria	Proteobacteria	Gammaproteobacteria	Salinisphaerales	Salinisphaeraceae	Oceanococcus	Oceanococcus_atlanticus
Control	2	OTU_22	0.0619528	0.0123906	Bacteria	Proteobacteria	Gammaproteobacteria	Salinisphaerales	Salinisphaeraceae	Oceanococcus	Oceanococcus_atlanticus
Control	4	OTU_22	0.251941	0.0573783	Bacteria	Proteobacteria	Gammaproteobacteria	Salinisphaerales	Salinisphaeraceae	Oceanococcus	Oceanococcus_atlanticus
Control	9	OTU_22	3.19676	0.712597	Bacteria	Proteobacteria	Gammaproteobacteria	Salinisphaerales	Salinisphaeraceae	Oceanococcus	Oceanococcus_atlanticus
Control	0	OTU_25	1.61903	0.0116819	Bacteria	Bacteroidetes	Sphingobacteriia	Sphingobacteriales	Saprospiraceae	uncultured	uncultured_bacterium
Control	2	OTU_25	1.0174	0.246165	Bacteria	Bacteroidetes	Sphingobacteriia	Sphingobacteriales	Saprospiraceae	uncultured	uncultured_bacterium
Control	4	OTU_25	1.08073	0.227473	Bacteria	Bacteroidetes	Sphingobacteriia	Sphingobacteriales	Saprospiraceae	uncultured	uncultured_bacterium
Control	9	OTU_25	1.16058	0.0408867	Bacteria	Bacteroidetes	Sphingobacteriia	Sphingobacteriales	Saprospiraceae	uncultured	uncultured_bacterium
Control	0	OTU_28	0.119775	0.00584096	Bacteria	Proteobacteria	Gammaproteobacteria	Cellvibrionales	Spongiibacteraceae	Litorivivens	gamma_proteobacterium_NAMAF009
Control	2	OTU_28	0.598877	0.0894449	Bacteria	Proteobacteria	Gammaproteobacteria	Cellvibrionales	Spongiibacteraceae	Litorivivens	gamma_proteobacterium_NAMAF009
Control	4	OTU_28	0.889366	0.174269	Bacteria	Proteobacteria	Gammaproteobacteria	Cellvibrionales	Spongiibacteraceae	Litorivivens	gamma_proteobacterium_NAMAF009
Control	9	OTU_28	1.7925	0.233638	Bacteria	Proteobacteria	Gammaproteobacteria	Cellvibrionales	Spongiibacteraceae	Litorivivens	gamma_proteobacterium_NAMAF009
Control	0	OTU_3	11.9693	1.5537	Bacteria	Bacteroidetes	Sphingobacteriia	Sphingobacteriales	Saprospiraceae	uncultured	uncultured_Bacteroidetes_bacterium
Control	2	OTU_3	2.9462	1.2217	Bacteria	Bacteroidetes	Sphingobacteriia	Sphingobacteriales	Saprospiraceae	uncultured	uncultured_Bacteroidetes_bacterium
Control	4	OTU_3	5.20541	1.52126	Bacteria	Bacteroidetes	Sphingobacteriia	Sphingobacteriales	Saprospiraceae	uncultured	uncultured_Bacteroidetes_bacterium
Control	9	OTU_3	8.67339	3.80247	Bacteria	Bacteroidetes	Sphingobacteriia	Sphingobacteriales	Saprospiraceae	uncultured	uncultured_Bacteroidetes_bacterium
Control	0	OTU_36	0.605072	0.0204434	Bacteria	Bacteroidetes	Bacteroidetes_Incertae_Sedis	Order_III	Unknown_Family	Balneola	uncultured_bacterium
Control	2	OTU_36	0.483231	0.072602	Bacteria	Bacteroidetes	Bacteroidetes_Incertae_Sedis	Order_III	Unknown_Family	Balneola	uncultured_bacterium
Control	4	OTU_36	0.535547	0.0972422	Bacteria	Bacteroidetes	Bacteroidetes_Incertae_Sedis	Order_III	Unknown_Family	Balneola	uncultured_bacterium
Control	9	OTU_36	0.55551	0.271605	Bacteria	Bacteroidetes	Bacteroidetes_Incertae_Sedis	Order_III	Unknown_Family	Balneola	uncultured_bacterium
Control	0	OTU_37	1.72848	0.137263	Bacteria	Proteobacteria	Deltaproteobacteria	Desulfurellales	Desulfurellaceae	H16	uncultured_delta_proteobacterium
Control	2	OTU_37	1.14544	0.275404	Bacteria	Proteobacteria	Deltaproteobacteria	Desulfurellales	Desulfurellaceae	H16	uncultured_delta_proteobacterium
Control	4	OTU_37	0.611267	0.0679914	Bacteria	Proteobacteria	Deltaproteobacteria	Desulfurellales	Desulfurellaceae	H16	uncultured_delta_proteobacterium
Control	9	OTU_37	0.532794	0.490641	Bacteria	Proteobacteria	Deltaproteobacteria	Desulfurellales	Desulfurellaceae	H16	uncultured_delta_proteobacterium
Control	0	OTU_39	1.54469	0.110978	Bacteria	Planctomycetes	Pla3_lineage	uncultured_bacterium
Control	2	OTU_39	1.03392	0.199036	Bacteria	Planctomycetes	Pla3_lineage	uncultured_bacterium
Control	4	OTU_39	0.535547	0.168597	Bacteria	Planctomycetes	Pla3_lineage	uncultured_bacterium
Control	9	OTU_39	0.710392	0.408867	Bacteria	Planctomycetes	Pla3_lineage	uncultured_bacterium
Control	0	OTU_4	0.749628	0.0438072	Bacteria	Proteobacteria	Gammaproteobacteria	Xanthomonadales	Solimonadaceae	Polycyclovorans	uncultured_gamma_proteobacterium
Control	2	OTU_4	1.34506	0.233505	Bacteria	Proteobacteria	Gammaproteobacteria	Xanthomonadales	Solimonadaceae	Polycyclovorans	uncultured_gamma_proteobacterium
Control	4	OTU_4	2.03618	1.5378	Bacteria	Proteobacteria	Gammaproteobacteria	Xanthomonadales	Solimonadaceae	Polycyclovorans	uncultured_gamma_proteobacterium
Control	9	OTU_4	5.1111	4.90933	Bacteria	Proteobacteria	Gammaproteobacteria	Xanthomonadales	Solimonadaceae	Polycyclovorans	uncultured_gamma_proteobacterium
Control	0	OTU_40	1.17091	0.254082	Bacteria	Bacteroidetes	Sphingobacteriia	Sphingobacteriales	NS11-12_marine_group	uncultured_bacterium
Control	2	OTU_40	0.791618	0.145047	Bacteria	Bacteroidetes	Sphingobacteriia	Sphingobacteriales	NS11-12_marine_group	uncultured_bacterium
Control	4	OTU_40	0.468087	0.0275001	Bacteria	Bacteroidetes	Sphingobacteriia	Sphingobacteriales	NS11-12_marine_group	uncultured_bacterium
Control	9	OTU_40	0.435734	0.0613301	Bacteria	Bacteroidetes	Sphingobacteriia	Sphingobacteriales	NS11-12_marine_group	uncultured_bacterium
Control	0	OTU_43	2.82298	0.464356	Bacteria	Actinobacteria	Acidimicrobiia	Acidimicrobiales	OM1_clade	uncultured_bacterium
Control	2	OTU_43	1.67272	0.0437098	Bacteria	Actinobacteria	Acidimicrobiia	Acidimicrobiales	OM1_clade	uncultured_bacterium
Control	4	OTU_43	1.48962	0.358217	Bacteria	Actinobacteria	Acidimicrobiia	Acidimicrobiales	OM1_clade	uncultured_bacterium
Control	9	OTU_43	1.24112	0.172308	Bacteria	Actinobacteria	Acidimicrobiia	Acidimicrobiales	OM1_clade	uncultured_bacterium
Control	0	OTU_44	0.34074	0.143104	Bacteria	Proteobacteria	Gammaproteobacteria	Oceanospirillales	Oceanospirillaceae	Pseudohongiella	uncultured_marine_bacterium
Control	2	OTU_44	0.169338	0.0218549	Bacteria	Proteobacteria	Gammaproteobacteria	Oceanospirillales	Oceanospirillaceae	Pseudohongiella	uncultured_marine_bacterium
Control	4	OTU_44	0.472218	0.271159	Bacteria	Proteobacteria	Gammaproteobacteria	Oceanospirillales	Oceanospirillaceae	Pseudohongiella	uncultured_marine_bacterium
Control	9	OTU_44	1.00776	0.630824	Bacteria	Proteobacteria	Gammaproteobacteria	Oceanospirillales	Oceanospirillaceae	Pseudohongiella	uncultured_marine_bacterium
Control	0	OTU_45	1.26177	0.0379662	Bacteria	Hydrogenedentes	uncultured_deep-sea_bacterium
Control	2	OTU_45	0.801256	0.20301	Bacteria	Hydrogenedentes	uncultured_deep-sea_bacterium
Control	4	OTU_45	0.536924	0.15415	Bacteria	Hydrogenedentes	uncultured_deep-sea_bacterium
Control	9	OTU_45	0.456385	0.178149	Bacteria	Hydrogenedentes	uncultured_deep-sea_bacterium
Control	0	OTU_5	10.7116	2.02973	Bacteria	Bacteroidetes	Sphingobacteriia	Sphingobacteriales	Saprospiraceae	uncultured	uncultured_bacterium
Control	2	OTU_5	8.07176	1.7033	Bacteria	Bacteroidetes	Sphingobacteriia	Sphingobacteriales	Saprospiraceae	uncultured	uncultured_bacterium
Control	4	OTU_5	6.36048	2.92068	Bacteria	Bacteroidetes	Sphingobacteriia	Sphingobacteriales	Saprospiraceae	uncultured	uncultured_bacterium
Control	9	OTU_5	6.52156	0.835257	Bacteria	Bacteroidetes	Sphingobacteriia	Sphingobacteriales	Saprospiraceae	uncultured	uncultured_bacterium
Control	0	OTU_53	1.3072	0.0146024	Bacteria	Planctomycetes	BD7-11	uncultured_planctomycete
Control	2	OTU_53	0.883859	0.459918	Bacteria	Planctomycetes	BD7-11	uncultured_planctomycete
Control	4	OTU_53	0.783358	0.174855	Bacteria	Planctomycetes	BD7-11	uncultured_planctomycete
Control	9	OTU_53	0.710392	0.613301	Bacteria	Planctomycetes	BD7-11	uncultured_planctomycete
Control	0	OTU_6	6.92219	1.26749	Bacteria	Planctomycetes	Planctomycetacia	Planctomycetales	Planctomycetaceae	Planctomyces	uncultured_bacterium
Control	2	OTU_6	5.26461	2.93186	Bacteria	Planctomycetes	Planctomycetacia	Planctomycetales	Planctomycetaceae	Planctomyces	uncultured_bacterium
Control	4	OTU_6	3.50377	3.41752	Bacteria	Planctomycetes	Planctomycetacia	Planctomycetales	Planctomycetaceae	Planctomyces	uncultured_bacterium
Control	9	OTU_6	2.81265	2.42984	Bacteria	Planctomycetes	Planctomycetacia	Planctomycetales	Planctomycetaceae	Planctomyces	uncultured_bacterium
Control	0	OTU_8	2.95515	0.651267	Bacteria	Proteobacteria	Alphaproteobacteria	Rhodospirillales	Rhodospirillaceae	uncultured	uncultured_bacterium
Control	2	OTU_8	1.22391	0.162728	Bacteria	Proteobacteria	Alphaproteobacteria	Rhodospirillales	Rhodospirillaceae	uncultured	uncultured_bacterium
Control	4	OTU_8	1.40564	0.245088	Bacteria	Proteobacteria	Alphaproteobacteria	Rhodospirillales	Rhodospirillaceae	uncultured	uncultured_bacterium
Control	9	OTU_8	1.44969	0.455595	Bacteria	Proteobacteria	Alphaproteobacteria	Rhodospirillales	Rhodospirillaceae	uncultured	uncultured_bacterium
Control	0	OTU_9	0.154882	0.0262843	Bacteria	Proteobacteria	Gammaproteobacteria	Oceanospirillales	Alcanivoracaceae	Alcanivorax	uncultured_Oceanospirillales_bacterium
Control	2	OTU_9	1.88749	0.479742	Bacteria	Proteobacteria	Gammaproteobacteria	Oceanospirillales	Alcanivoracaceae	Alcanivorax	uncultured_Oceanospirillales_bacterium
Control	4	OTU_9	2.36109	0.958561	Bacteria	Proteobacteria	Gammaproteobacteria	Oceanospirillales	Alcanivoracaceae	Alcanivorax	uncultured_Oceanospirillales_bacterium
Control	9	OTU_9	2.09607	1.5975	Bacteria	Proteobacteria	Gammaproteobacteria	Oceanospirillales	Alcanivoracaceae	Alcanivorax	uncultured_Oceanospirillales_bacterium
Enriched	0	OTU_1	2.6619	0.388424	Bacteria	Proteobacteria	Gammaproteobacteria	Alteromonadales	Alteromonadaceae	Marinobacter	uncultured_bacterium
Enriched	2	OTU_1	66.9627	2.19799	Bacteria	Proteobacteria	Gammaproteobacteria	Alteromonadales	Alteromonadaceae	Marinobacter	uncultured_bacterium
Enriched	4	OTU_1	58.935	4.49491	Bacteria	Proteobacteria	Gammaproteobacteria	Alteromonadales	Alteromonadaceae	Marinobacter	uncultured_bacterium
Enriched	9	OTU_1	53.2394	0.777806	Bacteria	Proteobacteria	Gammaproteobacteria	Alteromonadales	Alteromonadaceae	Marinobacter	uncultured_bacterium
Enriched	0	OTU_11	5.65422	1.59458	Bacteria	Planctomycetes	Phycisphaerae	CCM11a	uncultured_Planctomycetales_bacterium
Enriched	2	OTU_11	0.579602	0.0811803	Bacteria	Planctomycetes	Phycisphaerae	CCM11a	uncultured_Planctomycetales_bacterium
Enriched	4	OTU_11	0.817776	0.192087	Bacteria	Planctomycetes	Phycisphaerae	CCM11a	uncultured_Planctomycetales_bacterium
Enriched	9	OTU_11	0.784735	0.0784735	Bacteria	Planctomycetes	Phycisphaerae	CCM11a	uncultured_Planctomycetales_bacterium
Enriched	0	OTU_13	3.02123	0.435152	Bacteria	Bacteroidetes	Flavobacteriia	Flavobacteriales	Flavobacteriaceae	Muricauda	Flavobacteriaceae_bacterium_GUDS1159
Enriched	2	OTU_13	0.68561	0.126021	Bacteria	Bacteroidetes	Flavobacteriia	Flavobacteriales	Flavobacteriaceae	Muricauda	Flavobacteriaceae_bacterium_GUDS1159
Enriched	4	OTU_13	1.47448	0.894678	Bacteria	Bacteroidetes	Flavobacteriia	Flavobacteriales	Flavobacteriaceae	Muricauda	Flavobacteriaceae_bacterium_GUDS1159
Enriched	9	OTU_13	0.981607	0.426217	Bacteria	Bacteroidetes	Flavobacteriia	Flavobacteriales	Flavobacteriaceae	Muricauda	Flavobacteriaceae_bacterium_GUDS1159
Enriched	0	OTU_14	4.25409	0.654188	Bacteria	Bacteroidetes	Flavobacteriia	Flavobacteriales	Cryomorphaceae	uncultured	uncultured_sediment_bacterium
Enriched	2	OTU_14	0.583733	0.0921071	Bacteria	Bacteroidetes	Flavobacteriia	Flavobacteriales	Cryomorphaceae	uncultured	uncultured_sediment_bacterium
Enriched	4	OTU_14	1.30789	0.509627	Bacteria	Bacteroidetes	Flavobacteriia	Flavobacteriales	Cryomorphaceae	uncultured	uncultured_sediment_bacterium
Enriched	9	OTU_14	1.27898	0.0496195	Bacteria	Bacteroidetes	Flavobacteriia	Flavobacteriales	Cryomorphaceae	uncultured	uncultured_sediment_bacterium
Enriched	0	OTU_16	0.720717	0.078853	Bacteria	Proteobacteria	Gammaproteobacteria	Xanthomonadales	Algiphilaceae	Algiphilus	uncultured_bacterium
Enriched	2	OTU_16	0.260202	0.123146	Bacteria	Proteobacteria	Gammaproteobacteria	Xanthomonadales	Algiphilaceae	Algiphilus	uncultured_bacterium
Enriched	4	OTU_16	0.185858	0.0327823	Bacteria	Proteobacteria	Gammaproteobacteria	Xanthomonadales	Algiphilaceae	Algiphilus	uncultured_bacterium
Enriched	9	OTU_16	0.166584	0.0203737	Bacteria	Proteobacteria	Gammaproteobacteria	Xanthomonadales	Algiphilaceae	Algiphilus	uncultured_bacterium
Enriched	0	OTU_18	2.89113	0.233638	Bacteria	Proteobacteria	Deltaproteobacteria	NB1-j	uncultured_delta_proteobacterium
Enriched	2	OTU_18	0.571342	0.448222	Bacteria	Proteobacteria	Deltaproteobacteria	NB1-j	uncultured_delta_proteobacterium
Enriched	4	OTU_18	0.355196	0.0435142	Bacteria	Proteobacteria	Deltaproteobacteria	NB1-j	uncultured_delta_proteobacterium
Enriched	9	OTU_18	0.198249	0.0431204	Bacteria	Proteobacteria	Deltaproteobacteria	NB1-j	uncultured_delta_proteobacterium
Enriched	0	OTU_2	4.2355	0.370901	Archaea	Thaumarchaeota	Marine_Group_I	Unknown_Order	Unknown_Family	Candidatus_Nitrosopumilus	uncultured_archaeon
Enriched	2	OTU_2	1.16884	0.555275	Archaea	Thaumarchaeota	Marine_Group_I	Unknown_Order	Unknown_Family	Candidatus_Nitrosopumilus	uncultured_archaeon
Enriched	4	OTU_2	1.12341	0.493674	Archaea	Thaumarchaeota	Marine_Group_I	Unknown_Order	Unknown_Family	Candidatus_Nitrosopumilus	uncultured_archaeon
Enriched	9	OTU_2	0.98023	0.11085	Archaea	Thaumarchaeota	Marine_Group_I	Unknown_Order	Unknown_Family	Candidatus_Nitrosopumilus	uncultured_archaeon
Enriched	0	OTU_21	0.167272	0.0146024	Bacteria	Proteobacteria	Alphaproteobacteria	Rhodobacterales	Rhodobacteraceae	Roseovarius	uncultured_Rhodobacteraceae_bacterium
Enriched	2	OTU_21	0.988491	0.251986	Bacteria	Proteobacteria	Alphaproteobacteria	Rhodobacterales	Rhodobacteraceae	Roseovarius	uncultured_Rhodobacteraceae_bacterium
Enriched	4	OTU_21	1.27623	0.268843	Bacteria	Proteobacteria	Alphaproteobacteria	Rhodobacterales	Rhodobacteraceae	Roseovarius	uncultured_Rhodobacteraceae_bacterium
Enriched	9	OTU_21	1.5323	0.160812	Bacteria	Proteobacteria	Alphaproteobacteria	Rhodobacterales	Rhodobacteraceae	Roseovarius	uncultured_Rhodobacteraceae_bacterium
Enriched	0	OTU_22	0.0557575	0.0146024	Bacteria	Proteobacteria	Gammaproteobacteria	Salinisphaerales	Salinisphaeraceae	Oceanococcus	Oceanococcus_atlanticus
Enriched	2	OTU_22	0.015144	0.00238456	Bacteria	Proteobacteria	Gammaproteobacteria	Salinisphaerales	Salinisphaeraceae	Oceanococcus	Oceanococcus_atlanticus
Enriched	4	OTU_22	0.108761	0.00238456	Bacteria	Proteobacteria	Gammaproteobacteria	Salinisphaerales	Salinisphaeraceae	Oceanococcus	Oceanococcus_atlanticus
Enriched	9	OTU_22	1.08211	0.759044	Bacteria	Proteobacteria	Gammaproteobacteria	Salinisphaerales	Salinisphaeraceae	Oceanococcus	Oceanococcus_atlanticus
Enriched	0	OTU_25	2.12291	0.105137	Bacteria	Bacteroidetes	Sphingobacteriia	Sphingobacteriales	Saprospiraceae	uncultured	uncultured_bacterium
Enriched	2	OTU_25	0.356572	0.0578717	Bacteria	Bacteroidetes	Sphingobacteriia	Sphingobacteriales	Saprospiraceae	uncultured	uncultured_bacterium
Enriched	4	OTU_25	0.552068	0.0103941	Bacteria	Bacteroidetes	Sphingobacteriia	Sphingobacteriales	Saprospiraceae	uncultured	uncultured_bacterium
Enriched	9	OTU_25	0.580979	0.0578717	Bacteria	Bacteroidetes	Sphingobacteriia	Sphingobacteriales	Saprospiraceae	uncultured	uncultured_bacterium
Enriched	0	OTU_28	0.101189	0.0262843	Bacteria	Proteobacteria	Gammaproteobacteria	Cellvibrionales	Spongiibacteraceae	Litorivivens	gamma_proteobacterium_NAMAF009
Enriched	2	OTU_28	0.090864	0.00715369	Bacteria	Proteobacteria	Gammaproteobacteria	Cellvibrionales	Spongiibacteraceae	Litorivivens	gamma_proteobacterium_NAMAF009
Enriched	4	OTU_28	0.103255	0.0406776	Bacteria	Proteobacteria	Gammaproteobacteria	Cellvibrionales	Spongiibacteraceae	Litorivivens	gamma_proteobacterium_NAMAF009
Enriched	9	OTU_28	0.326284	0.127234	Bacteria	Proteobacteria	Gammaproteobacteria	Cellvibrionales	Spongiibacteraceae	Litorivivens	gamma_proteobacterium_NAMAF009
Enriched	0	OTU_3	13.578	2.07646	Bacteria	Bacteroidetes	Sphingobacteriia	Sphingobacteriales	Saprospiraceae	uncultured	uncultured_Bacteroidetes_bacterium
Enriched	2	OTU_3	1.29688	0.485679	Bacteria	Bacteroidetes	Sphingobacteriia	Sphingobacteriales	Saprospiraceae	uncultured	uncultured_Bacteroidetes_bacterium
Enriched	4	OTU_3	5.06911	1.04897	Bacteria	Bacteroidetes	Sphingobacteriia	Sphingobacteriales	Saprospiraceae	uncultured	uncultured_Bacteroidetes_bacterium
Enriched	9	OTU_3	8.49716	0.302106	Bacteria	Bacteroidetes	Sphingobacteriia	Sphingobacteriales	Saprospiraceae	uncultured	uncultured_Bacteroidetes_bacterium
Enriched	0	OTU_36	0.691806	0.148945	Bacteria	Bacteroidetes	Bacteroidetes_Incertae_Sedis	Order_III	Unknown_Family	Balneola	uncultured_bacterium
Enriched	2	OTU_36	0.415772	0.0383759	Bacteria	Bacteroidetes	Bacteroidetes_Incertae_Sedis	Order_III	Unknown_Family	Balneola	uncultured_bacterium
Enriched	4	OTU_36	0.552068	0.0992391	Bacteria	Bacteroidetes	Bacteroidetes_Incertae_Sedis	Order_III	Unknown_Family	Balneola	uncultured_bacterium
Enriched	9	OTU_36	0.473594	0.205031	Bacteria	Bacteroidetes	Bacteroidetes_Incertae_Sedis	Order_III	Unknown_Family	Balneola	uncultured_bacterium
Enriched	0	OTU_37	1.74087	0.148945	Bacteria	Proteobacteria	Deltaproteobacteria	Desulfurellales	Desulfurellaceae	H16	uncultured_delta_proteobacterium
Enriched	2	OTU_37	0.203756	0.0692755	Bacteria	Proteobacteria	Deltaproteobacteria	Desulfurellales	Desulfurellaceae	H16	uncultured_delta_proteobacterium
Enriched	4	OTU_37	0.246434	0.0441627	Bacteria	Proteobacteria	Deltaproteobacteria	Desulfurellales	Desulfurellaceae	H16	uncultured_delta_proteobacterium
Enriched	9	OTU_37	0.2189	0.0352883	Bacteria	Proteobacteria	Deltaproteobacteria	Desulfurellales	Desulfurellaceae	H16	uncultured_delta_proteobacterium
Enriched	0	OTU_39	1.64794	0.251161	Bacteria	Planctomycetes	Pla3_lineage	uncultured_bacterium
Enriched	2	OTU_39	0.181728	0.0572295	Bacteria	Planctomycetes	Pla3_lineage	uncultured_bacterium
Enriched	4	OTU_39	0.257448	0.0793741	Bacteria	Planctomycetes	Pla3_lineage	uncultured_bacterium
Enriched	9	OTU_39	0.367586	0.0495622	Bacteria	Planctomycetes	Pla3_lineage	uncultured_bacterium
Enriched	0	OTU_4	0.724847	0.0846939	Bacteria	Proteobacteria	Gammaproteobacteria	Xanthomonadales	Solimonadaceae	Polycyclovorans	uncultured_gamma_proteobacterium
Enriched	2	OTU_4	0.240927	0.0370184	Bacteria	Proteobacteria	Gammaproteobacteria	Xanthomonadales	Solimonadaceae	Polycyclovorans	uncultured_gamma_proteobacterium
Enriched	4	OTU_4	0.258825	0.0532671	Bacteria	Proteobacteria	Gammaproteobacteria	Xanthomonadales	Solimonadaceae	Polycyclovorans	uncultured_gamma_proteobacterium
Enriched	9	OTU_4	0.331791	0.0407474	Bacteria	Proteobacteria	Gammaproteobacteria	Xanthomonadales	Solimonadaceae	Polycyclovorans	uncultured_gamma_proteobacterium
Enriched	0	OTU_40	1.34644	0.186911	Bacteria	Bacteroidetes	Sphingobacteriia	Sphingobacteriales	NS11-12_marine_group	uncultured_bacterium
Enriched	2	OTU_40	0.31114	0.0985491	Bacteria	Bacteroidetes	Sphingobacteriia	Sphingobacteriales	NS11-12_marine_group	uncultured_bacterium
Enriched	4	OTU_40	0.352442	0.0947545	Bacteria	Bacteroidetes	Sphingobacteriia	Sphingobacteriales	NS11-12_marine_group	uncultured_bacterium
Enriched	9	OTU_40	0.198249	0.0109274	Bacteria	Bacteroidetes	Sphingobacteriia	Sphingobacteriales	NS11-12_marine_group	uncultured_bacterium
Enriched	0	OTU_43	2.9345	0.277446	Bacteria	Actinobacteria	Acidimicrobiia	Acidimicrobiales	OM1_clade	uncultured_bacterium
Enriched	2	OTU_43	0.304257	0.064162	Bacteria	Actinobacteria	Acidimicrobiia	Acidimicrobiales	OM1_clade	uncultured_bacterium
Enriched	4	OTU_43	0.345559	0.11	Bacteria	Actinobacteria	Acidimicrobiia	Acidimicrobiales	OM1_clade	uncultured_bacterium
Enriched	9	OTU_43	0.246434	0.0625465	Bacteria	Actinobacteria	Acidimicrobiia	Acidimicrobiales	OM1_clade	uncultured_bacterium
Enriched	0	OTU_44	0.123906	0.0934554	Bacteria	Proteobacteria	Gammaproteobacteria	Oceanospirillales	Oceanospirillaceae	Pseudohongiella	uncultured_marine_bacterium
Enriched	2	OTU_44	0.0977477	0.0252358	Bacteria	Proteobacteria	Gammaproteobacteria	Oceanospirillales	Oceanospirillaceae	Pseudohongiella	uncultured_marine_bacterium
Enriched	4	OTU_44	0.324908	0.218913	Bacteria	Proteobacteria	Gammaproteobacteria	Oceanospirillales	Oceanospirillaceae	Pseudohongiella	uncultured_marine_bacterium
Enriched	9	OTU_44	1.40702	0.185828	Bacteria	Proteobacteria	Gammaproteobacteria	Oceanospirillales	Oceanospirillaceae	Pseudohongiella	uncultured_marine_bacterium
Enriched	0	OTU_45	1.24938	0.154785	Bacteria	Hydrogenedentes	uncultured_deep-sea_bacterium
Enriched	2	OTU_45	0.188612	0.0268727	Bacteria	Hydrogenedentes	uncultured_deep-sea_bacterium
Enriched	4	OTU_45	0.161077	0.0206509	Bacteria	Hydrogenedentes	uncultured_deep-sea_bacterium
Enriched	9	OTU_45	0.137673	0.0265534	Bacteria	Hydrogenedentes	uncultured_deep-sea_bacterium
Enriched	0	OTU_5	13.0204	0.540289	Bacteria	Bacteroidetes	Sphingobacteriia	Sphingobacteriales	Saprospiraceae	uncultured	uncultured_bacterium
Enriched	2	OTU_5	2.67498	0.557702	Bacteria	Bacteroidetes	Sphingobacteriia	Sphingobacteriales	Saprospiraceae	uncultured	uncultured_bacterium
Enriched	4	OTU_5	4.13982	0.651789	Bacteria	Bacteroidetes	Sphingobacteriia	Sphingobacteriales	Saprospiraceae	uncultured	uncultured_bacterium
Enriched	9	OTU_5	3.86998	0.421279	Bacteria	Bacteroidetes	Sphingobacteriia	Sphingobacteriales	Saprospiraceae	uncultured	uncultured_bacterium
Enriched	0	OTU_53	0.890055	0.0554891	Bacteria	Planctomycetes	BD7-11	uncultured_planctomycete
Enriched	2	OTU_53	0.145933	0.118654	Bacteria	Planctomycetes	BD7-11	uncultured_planctomycete
Enriched	4	OTU_53	0.212016	0.0897622	Bacteria	Planctomycetes	BD7-11	uncultured_planctomycete
Enriched	9	OTU_53	0.430916	0.0975924	Bacteria	Planctomycetes	BD7-11	uncultured_planctomycete
Enriched	0	OTU_6	4.64233	0.864462	Bacteria	Planctomycetes	Planctomycetacia	Planctomycetales	Planctomycetaceae	Planctomyces	uncultured_bacterium
Enriched	2	OTU_6	0.937552	0.116307	Bacteria	Planctomycetes	Planctomycetacia	Planctomycetales	Planctomycetaceae	Planctomyces	uncultured_bacterium
Enriched	4	OTU_6	2.0348	0.615139	Bacteria	Planctomycetes	Planctomycetacia	Planctomycetales	Planctomycetaceae	Planctomyces	uncultured_bacterium
Enriched	9	OTU_6	2.83881	0.678939	Bacteria	Planctomycetes	Planctomycetacia	Planctomycetales	Planctomycetaceae	Planctomyces	uncultured_bacterium
Enriched	0	OTU_8	2.21378	0.0350458	Bacteria	Proteobacteria	Alphaproteobacteria	Rhodospirillales	Rhodospirillaceae	uncultured	uncultured_bacterium
Enriched	2	OTU_8	0.337298	0.0866683	Bacteria	Proteobacteria	Alphaproteobacteria	Rhodospirillales	Rhodospirillaceae	uncultured	uncultured_bacterium
Enriched	4	OTU_8	0.278099	0.0766406	Bacteria	Proteobacteria	Alphaproteobacteria	Rhodospirillales	Rhodospirillaceae	uncultured	uncultured_bacterium
Enriched	9	OTU_8	0.324908	0.0706169	Bacteria	Proteobacteria	Alphaproteobacteria	Rhodospirillales	Rhodospirillaceae	uncultured	uncultured_bacterium
Enriched	0	OTU_9	0.125971	0.00876144	Bacteria	Proteobacteria	Gammaproteobacteria	Oceanospirillales	Alcanivoracaceae	Alcanivorax	uncultured_Oceanospirillales_bacterium
Enriched	2	OTU_9	0.385484	0.11177	Bacteria	Proteobacteria	Gammaproteobacteria	Oceanospirillales	Alcanivoracaceae	Alcanivorax	uncultured_Oceanospirillales_bacterium
Enriched	4	OTU_9	0.356572	0.0372481	Bacteria	Proteobacteria	Gammaproteobacteria	Oceanospirillales	Alcanivoracaceae	Alcanivorax	uncultured_Oceanospirillales_bacterium
Enriched	9	OTU_9	0.284983	0.0645155	Bacteria	Proteobacteria	Gammaproteobacteria	Oceanospirillales	Alcanivoracaceae	Alcanivorax	uncultured_Oceanospirillales_bacterium
